# Supplementary material for: Mechanotransduction in talin through the interaction of the R8 domain with DLC1
Source: PLoS Biol. 2018 Jul 20;16(7):e2005599. doi: 10.1371/journal.pbio.2005599 (PMC6054372; doi:10.1371/journal.pbio.2005599)
Supplement: S1 Data — This file has the raw numbers for the following figure panels: Figs 2C and 2E, 4B, 4C, 4D, 4E, 4F, 4G, 4H and 4J, 5B, 5C, 5D and 5F. (XLSX) [file pbio.2005599.s001.xlsx]

## Sheet: Fig2
Figure 2
Panel 2C - Unfolding length (nm)
R7-R8	R7-R8-clamp
102.99	61.385
136.573	67.354
105.732	55.5686
126.438	48.3461
109.35	81.0287
135.236	53.2629
111.497	65.3395
32.3308	62.277
123.353	63.1877
127.35	62.2418
115.781	64.9718
85.6767	68.1047
70.988	53.8653
122.423	82.9267
105.507	52.9613
107.937	65.5215
100.341	67.7706
102.098	62.2637
113.529	104.067
108.675	23.2778
102.215	55.1566
110.305	50.5521
109.107	50.9442
102.255	63.0367
105.32	43.3418
91.4969	36.349
110.025	34.2851
108.511	72.5509
61.3644	29.5311
94.7629	89.1554
68.537	64.587
72.4658	91.6335
85.3319	87.8913
115.548	69.2315
97.2423	43.2705
95.6893	64.6947
85.5667	68.7519
97.4182	50.8696
105.764	55.8653
108.039	65.9455
106.994	62.4781
80.3774	70.1672
84.1089	65.9129
95.7956	55.0833
105.881	62.0652
98.484	71.5542
104.256	58.4225
88.8885	27.4042
105.731	71.1136
97.1457	66.1572
111.082	62.6895
106.29	58.5385
104.396	52.9106
102.293	68.6498
109.592	7.55409
105.65	46.8061
86.5651
104.646
94.4958
108.185
101.03
88.0994
105.649
104.579
109.236
96.7659
107.385
75.8701
108.132
105.519
109.932
112.598
109.696
84.3632
107.178
108.697
96.1891
91.2886
108.147
90.4314
92.1632
114.648
Panel 2E - Unfolding Forces (pN)
R7-R8	R7-R8-clamp
21.5656	17.2405
25.441	22.1035
20.3961	26.0164
19.9757	15.8823
23.7985	13.029
17.9704	23.1186
19.8265	44.7453
19.8719	18.8568
22.1963	20.2487
16.4832	42.587
16.9861	34.7368
16.7451	16.016
22.5661	25.2878
16.247	20.1705
40.9895	14.6969
26.0412	22.0887
31.9421	27.2141
23.1255	42.8483
31.6532	31.4549
22.2731	20.2646
21.8666	18.1997
22.4387	13.2446
25.7228	34.3474
29.3102	83.6906
19.0349	16.6802
21.5891	13.5275
22.2146	20.5105
46.7885	18.3396
13.7385	23.4979
13.1817	25.6647
19.8863	32.7572
20.1292	20.1191
13.8315	23.3478
35.6944	21.1071
36.4869	26.7878
20.0275	8.34451
19.4444	20.3445
19.2481	19.6695
17.6299	20.6214
32.6433	20.2412
32.2673	18.356
19.4828	13.5178
19.8994	10.1224
21.4492	19.4621
25.9752	28.0441
19.7204	34.2272
30.0177	22.5426
21.7348	19.0426
16.2074	18.7751
16.9067	28.927
22.4457	16.3072
17.9165	26.493
19.8043	37.2164
20.4277	18.8976
21.9301	49.0864
32.3666	22.7477
18.9122
21.2508
19.7624
22.7932
21.0726
14.3046
42.1005
14.8753
12.9825
19.4313
16.815
19.982
42.4827
24.1526
21.4511
23.3909
18.8564
25.6765
19.264
21.5472
19.4308
23.2365
23.2427
15.8888
19.9956
19.5102

## Sheet: Fig4
Figure 4
Panel 4B - DLC1 (WT/R8/C1/C2)
	DLC1 - WT			DLC1 - R8			DLC1 - C1			DLC1 - C2
Time	mean	sd	n	mean	sd	n	mean	sd	n	mean	sd	n
0	1	0	49	1	0	67	1	0	98	1	0	78
5	0.968458	0.10629	49	0.972591	0.05322	67	1.01218	0.242419	98	0.979978	0.093802	78
10	0.939952	0.100592	49	0.982654	0.065854	67	1.00795	0.297084	98	0.957877	0.09136	78
15	0.95935	0.104888	49	0.973961	0.055104	67	0.94325	0.154981	98	0.974529	0.101869	78
20	0	0	49	0	0	67	0	0	98	0	0	78
45	0.351831	0.098614	49	0.312677	0.171564	67	0.33164	0.175186	55	0.359043	0.128454	78
50	0.356443	0.095839	49	0.318382	0.175885	67	0.350089	0.203548	55	0.360231	0.125056	78
55	0.372685	0.085764	49	0.314514	0.174168	67	0.391689	0.168419	55	0.410484	0.112407	78
60	0.397944	0.090361	49	0.324651	0.167908	67	0.411356	0.185242	55	0.418183	0.103289	78
65	0.400579	0.099223	49	0.337605	0.170365	67	0.434644	0.175619	55	0.444717	0.106306	78
70	0.411166	0.094095	49	0.338761	0.186375	67	0.448808	0.176705	55	0.464755	0.112362	78
75	0.436827	0.093075	49	0.342867	0.179064	67	0.439587	0.138795	55	0.458355	0.106085	78
80	0.443839	0.105411	49	0.345938	0.174562	67	0.445743	0.229795	55	0.478973	0.108351	78
85	0.451891	0.102861	49	0.356869	0.169669	67	0.444536	0.160109	55	0.479587	0.096726	78
90	0.449142	0.109203	49	0.356313	0.175952	67	0.499598	0.137664	55	0.508198	0.101788	78
95	0.477402	0.115932	49	0.364559	0.178823	67	0.49456	0.228228	55	0.505105	0.100095	78
100	0.481386	0.121591	49	0.354309	0.182646	67	0.494944	0.121998	55	0.51196	0.105118	78
105	0.486148	0.126356	49	0.358924	0.173296	67	0.487567	0.11911	55	0.507083	0.106221	78
110	0.484367	0.127434	49	0.361965	0.173309	67	0.510119	0.130544	55	0.522591	0.10199	78
115	0.490224	0.134932	49	0.361785	0.175702	67	0.524358	0.131248	55	0.528393	0.105793	78
120	0.496624	0.147454	49	0.367984	0.171568	67	0.533669	0.115241	55	0.521842	0.096149	78
125	0.503541	0.139345	49	0.376991	0.180475	67	0.539287	0.159738	55	0.533509	0.089885	78
130	0.514919	0.146658	49	0.383926	0.180862	67	0.537193	0.112305	55	0.528045	0.104249	78
135	0.520972	0.147322	49	0.369715	0.176304	67	0.548827	0.143916	55	0.557289	0.12107	78
140	0.535296	0.139471	49				0.561501	0.176563	55	0.548898	0.106554	78
Panel 4C - Immobile fraction
	mean	sem
WT	0.4919	0.007387
R8	0.6291	0.005202
C1	0.4624	0.007456
C2	0.4581	0.006131
Panel 4D - DLC1 + DTT
Time	WT														R8
0	0.936775	0.951421	0.978426	0.977634	0.939425	0.963702	0.956064	0.980267	0.914172	0.977503	0.959	0.956064	0.980267	0.914172	0.995011	1.00177	0.975893	0.990573	0.978924	0.968636	0.968891	0.97357	0.975155	0.983359	0.981125	0.966377	0.971638	0.963761
5	1.00392	0.991787	0.970664	1.00178	0.973049	0.995765	1.00907	1.00871	0.991862	0.990977	0.988959	1.00907	1.00871	0.991862	0.994228	0.990796	0.980604	1.01694	0.974648	1.00369	1.00404	1.00176	1.00351	1.00299	0.983041	0.979397	1.01071	0.984428
10	1.00334	1.00161	1.00933	1.00157	1.01971	1.00044	1.01027	1.01537	1.0573	0.999878	1.00274	1.01027	1.01537	1.0573	1.00763	0.992982	1.00622	1.00732	1.00638	1.00235	1.00525	1.0155	1.00907	1.01161	0.999911	1.02212	1.00852	0.999457
15	1.02543	1.02829	1.0189	1.00389	1.02453	1.02193	1.01508	1.0088	0.997329	1.01311	1.01913	1.01508	1.0088	0.997329	0.99016	1.00114	1.02	0.987982	1.00951	1.01987	1.00602	1.01883	0.997276	0.986367	1.01542	1.01124	1.00541	1.02084
20	1.03053	1.02689	1.02268	1.01513	1.04329	1.01816	1.00952	0.986855	1.03934	1.01853	1.03017	1.00952	0.986855	1.03934	1.01297	1.0133	1.01728	0.997181	1.03054	1.00545	1.0158	0.990336	1.01499	1.01567	1.0205	1.02086	1.00372	1.03151
25	0.168473	0.123643	0.107468	0.182097	0.154802	0.124327	0.115588	0.121475	0.144089	0.147039	0.1889	0.115588	0.121475	0.144089	0.164629	0.123375	0.095091	0.142588	0.128888	0.216934	0.213022	0.094086	0.111324	0.131556	0.133465	0.194286	0.103558	0.109489
30	0.176374	0.140423	0.117588	0.199225	0.161266	0.141942	0.124743	0.135655	0.151583	0.164637	0.207021	0.124743	0.135655	0.151583	0.176917	0.141465	0.107274	0.150359	0.142018	0.231482	0.229487	0.10664	0.120092	0.146023	0.151267	0.210435	0.113317	0.117756
35	0.247842	0.176986	0.197077	0.247608	0.22025	0.192814	0.167917	0.182702	0.185929	0.219685	0.272748	0.167917	0.182702	0.185929	0.221093	0.188853	0.153578	0.18202	0.181637	0.298468	0.277887	0.156238	0.167985	0.212186	0.19057	0.274093	0.151517	0.167344
40	0.282729	0.21312	0.250128	0.273777	0.265157	0.247431	0.213687	0.193613	0.24054	0.27292	0.325234	0.213687	0.193613	0.24054	0.236932	0.208815	0.18681	0.210139	0.227875	0.313785	0.326959	0.193457	0.195166	0.268598	0.227861	0.349996	0.176646	0.212988
45	0.315821	0.234435	0.277541	0.2907	0.294165	0.300197	0.258014	0.221631	0.249245	0.320399	0.355641	0.258014	0.221631	0.249245	0.259787	0.240591	0.209321	0.219342	0.262367	0.333654	0.352945	0.238284	0.228022	0.312079	0.261687	0.388552	0.208246	0.247026
50	0.345073	0.269138	0.331151	0.338593	0.32825	0.316118	0.285023	0.265419	0.259096	0.364216	0.397317	0.285023	0.265419	0.259096	0.279358	0.267289	0.241429	0.244622	0.302416	0.371385	0.384272	0.274058	0.246413	0.355539	0.307413	0.406629	0.233608	0.288825
55	0.389377	0.303251	0.354202	0.365182	0.344358	0.355594	0.32261	0.300219	0.27916	0.39084	0.439191	0.32261	0.300219	0.27916	0.285476	0.293138	0.27724	0.280995	0.350431	0.384151	0.392678	0.299654	0.272298	0.379478	0.335016	0.406501	0.261639	0.318755
60	0.41932	0.327667	0.377355	0.361206	0.363424	0.385737	0.352824	0.323103	0.282526	0.426321	0.46566	0.352824	0.323103	0.282526	0.316292	0.318977	0.308801	0.298635	0.402462	0.393947	0.419755	0.333393	0.290068	0.425353	0.353999	0.458612	0.285841	0.356305
65	0.43875	0.362666	0.398498	0.394125	0.375059	0.401589	0.375583	0.335387	0.31179	0.442269	0.488901	0.375583	0.335387	0.31179	0.315095	0.335884	0.326486	0.314913	0.415335	0.413983	0.443374	0.354167	0.31097	0.430773	0.392602	0.471597	0.316362	0.385327
70	0.472121	0.377306	0.397866	0.374155	0.377814	0.416431	0.394679	0.352068	0.324661	0.461774	0.503155	0.394679	0.352068	0.324661	0.334429	0.352251	0.360119	0.336385	0.459564	0.406854	0.459752	0.363581	0.31858	0.455221	0.432463	0.52872	0.346195	0.406968
75	0.479051	0.399115	0.412186	0.427269	0.375813	0.426827	0.427458	0.356257	0.363146	0.486791	0.52303	0.427458	0.356257	0.363146	0.327763	0.36619	0.351548	0.351652	0.464598	0.416885	0.463179	0.378036	0.32544	0.494969	0.434883	0.498305	0.35479	0.420023
80	0.50724	0.436792	0.448278	0.457292	0.384943	0.460555	0.450262	0.364828	0.35628	0.508616	0.537648	0.450262	0.364828	0.35628	0.342775	0.381996	0.386208	0.351876	0.497785	0.438139	0.498224	0.408329	0.352768	0.512988	0.463795	0.521169	0.36405	0.433847
85	0.535944	0.451899	0.457208	0.438853	0.405928	0.463347	0.468131	0.383892	0.372717	0.522923	0.532884	0.468131	0.383892	0.372717	0.352635	0.390086	0.395772	0.359534	0.51124	0.433901	0.508069	0.412687	0.367172	0.543587	0.490603	0.542676	0.37562	0.455234
90	0.562674	0.483884	0.471075	0.449973	0.429442	0.47392	0.465692	0.410471	0.38165	0.539507	0.568128	0.465692	0.410471	0.38165	0.372021	0.39586	0.397883	0.373641	0.553355	0.440016	0.525592	0.418308	0.381688	0.559747	0.508587	0.558298	0.391386	0.468508
95	0.563465	0.489941	0.49066	0.458884	0.423428	0.486847	0.456915	0.401314	0.368648	0.535954	0.565943	0.456915	0.401314	0.368648	0.383652	0.42118	0.417125	0.399602	0.569658	0.44281	0.552986	0.422568	0.408526	0.589948	0.515046	0.568987	0.400505	0.488212
100	0.583431	0.510747	0.50019	0.459934	0.450004	0.481461	0.464695	0.401179	0.401942	0.555926	0.578582	0.464695	0.401179	0.401942	0.376231	0.424998	0.420115	0.416165	0.554342	0.449218	0.560338	0.438755	0.420427	0.602927	0.547393	0.605691	0.415507	0.514963
105	0.609953	0.534352	0.494074	0.478485	0.436895	0.484508	0.469433	0.403749	0.374185	0.577896	0.581096	0.469433	0.403749	0.374185	0.371218	0.424672	0.3928	0.432063	0.58601	0.459422	0.568672	0.447805	0.437005	0.617969	0.551655	0.611187	0.444309	0.525528
Panel 4E - Immobile fraction
	mean	sem
WT	0.4225	0.02818
R8	0.41	0.03149
Panel 4F - Vinculin (WT/R8)
	Vinculin - WT			Vinculin - R8
Time	mean	sd	n	mean	sd	n
0	1	0	49	1	0	86
5	0.996482	0.054402	49	1.01855	0.13104	86
10	0.980595	0.056354	49	1.03674	0.126682	86
15	0.989173	0.046451	49	1.02821	0.136326	86
20	0	0	49	0	0	86
45	0.3174	0.089734	49	0.317944	0.116813	86
50	0.327182	0.093514	49	0.319703	0.107197	86
55	0.344617	0.094671	49	0.350858	0.117212	86
60	0.351831	0.098614	49	0.356584	0.129136	86
65	0.356443	0.095839	49	0.386716	0.143935	86
70	0.372685	0.085764	49	0.376929	0.108137	86
75	0.377809	0.092795	49	0.389564	0.13686	86
80	0.393258	0.090791	49	0.401022	0.112345	86
85	0.400152	0.086699	49	0.423562	0.133282	86
90	0.397944	0.090361	49	0.41098	0.132138	86
95	0.400579	0.099223	49	0.423775	0.178129	86
100	0.431166	0.094095	49	0.445696	0.171404	86
105	0.436827	0.093075	49	0.44602	0.170394	86
110	0.443839	0.105411	49	0.44783	0.139812	86
115	0.451891	0.102861	49	0.470564	0.139532	86
120	0.469142	0.109203	49	0.470056	0.189105	86
125	0.477402	0.115932	49	0.470518	0.153368	86
130	0.481386	0.121591	49	0.480896	0.202598	86
135	0.486148	0.126356	49	0.464757	0.159059	86
140	0.484367	0.127434	49	0.471895	0.142197	86
Panel 4G - Paxillinn (WT/R8)
	Paxillin - WT			Paxillin - R8
Time	mean	sd	n	mean	sd	n
0	1	0	115	1	0	76
5	0.996894	0.03566	115	0.980496	0.075871	76
10	1.0059	0.041773	115	0.992223	0.076748	76
15	1.00516	0.051863	115	0.991306	0.073502	76
20	0	0	115	0	0	76
45	0.254124	0.125052	115	0.196102	0.098581	76
50	0.29159	0.127566	115	0.211697	0.124057	76
55	0.315622	0.131797	115	0.256324	0.127491	76
60	0.343693	0.134271	115	0.274268	0.139856	76
65	0.36621	0.136189	115	0.306336	0.153876	76
70	0.38947	0.140511	115	0.328017	0.154422	76
75	0.414998	0.14428	115	0.340493	0.155445	76
80	0.437646	0.134053	115	0.358353	0.153286	76
85	0.451346	0.137767	115	0.381803	0.160762	76
90	0.459384	0.139615	115	0.392062	0.172748	76
95	0.475801	0.140089	115	0.383607	0.17582	76
100	0.490075	0.145275	115	0.400225	0.161024	76
105	0.507264	0.135874	115	0.396846	0.167771	76
110	0.516382	0.1417	115	0.414568	0.176965	76
115	0.520581	0.141651	115	0.414098	0.176581	76
120	0.538699	0.139851	115	0.423056	0.183505	76
125	0.542067	0.135882	115	0.425607	0.172904	76
130	0.549203	0.140732	115	0.429137	0.167482	76
135	0.556561	0.145806	115	0.431167	0.176088	76
140	0.560825	0.142285	115	0.432291	0.176988	76
Panel 4H - Immobile fraction
	Vinculin
	mean	sem
WT	0.5319	0.007538
R8	0.5281	0.005758
	Paxillin
	mean	sem
WT	0.3889	0.01067
R8	0.5338	0.009963
Panel 4J pMLC-2/MLC-2
WT	R8	C1	C2	WT+DTT	R8+DTT	WT+GSH	R8+GSH	WT+siRNA DLC1	R8+siRNA DLC1
0.79148	0.745871	0.154201	0.661961	0.797145	0.781608	0.813978	0.050011	0.643859	0.639426
0.797353	0.770435	0.154692	0.750369	0.853911	0.791422	0.820374	0.489972	0.663425	0.645919
0.804519	0.772668	0.214502	0.782875	0.865417	0.794724	0.822591	0.525528	0.714595	0.680397
0.805787	0.778259	0.241401	0.886339	0.907601	0.807358	0.829303	0.532388	0.730697	0.692594
0.811569	0.780914	0.29745	0.888021	0.909245	0.811181	0.832523	0.554425	0.738391	0.701391
0.870381	0.784583	0.304511	0.934905	0.920313	0.825368	0.845093	0.564276	0.786943	0.733101
0.87208	0.795412	0.344999	0.941644	0.937835	0.843206	0.864575	0.607481	0.822962	0.748994
0.879874	0.80121	0.41021	0.942551	0.939191	0.845752	0.869702	0.616135	0.858595	0.749805
0.879946	0.801473	0.62451	0.964918	0.946027	0.846395	0.879256	0.624782	0.859071	0.773238
0.882324	0.802237	0.752009	0.969502	0.947054	0.850989	0.879602	0.626164	0.868877	0.773825
0.882456	0.80415	0.799697	0.971539	0.950996	0.859319	0.884985	0.626933	0.868999	0.788966
0.891773	0.804531	0.805685	0.975021	0.967241	0.863575	0.897507	0.627651	0.886127	0.798902
0.891894	0.808289	0.81425	0.980052	0.988739	0.870502	0.913131	0.630851	0.89128	0.800943
0.896789	0.824514	0.842998	0.981382	0.989288	0.871991	0.913239	0.631183	0.894069	0.805535
0.896951	0.833025	0.882472	0.981884	0.998083	0.874279	0.923731	0.633964	0.903618	0.806113
0.898578	0.841252	0.896467	0.982307	1.00172	0.875399	0.930018	0.657299	0.909512	0.806564
0.898595	0.841753	0.898011	0.982542	1.02704	0.901471	0.930293	0.657431	0.942466	0.817814
0.901114	0.842105	0.912721	0.986395	1.03992	0.909082	0.956209	0.660906	0.949121	0.822344
0.901455	0.844818	0.914192	0.989398	1.0408	0.909098	0.973087	0.661528	0.953428	0.831325
0.902214	0.847529	0.922015	1.00291	1.05332	0.916254	0.977575	0.671318	0.955292	0.833511
0.902799	0.85834	0.924991	1.00659	1.05802	0.924851	0.983403	0.673631	0.956493	0.837161
0.924278	0.873834	0.931953	1.01158	1.08105	0.941285	1.01817	0.674387	0.963869	0.868883
0.925411	0.874527	0.93517	1.01479	1.08358	0.945804	1.02793	0.675264	0.967373	0.901815
0.950021	0.874587	0.935534	1.01712	1.0871	0.975659	1.04751	0.677384	0.968749	0.910962
0.952178	0.881961	0.936752	1.01817	1.10132	1.00664	1.06631	0.683819	0.972954	0.911554
0.95408	0.891026	0.940663	1.01872	1.10356	1.01869	1.08685	0.693805	0.975303	0.925402
0.954268	0.891776	0.941384	1.01917	1.17999	1.02991	1.10151	0.694552	0.975734	0.927571
0.962291	0.892486	0.944651	1.02025	1.22449	1.07381	1.10721	0.695703	0.985507	0.928114
0.963143	0.894522	0.949404	1.02262		1.12451	1.11397	0.695873	0.98637	0.936512
0.970381	0.895319	0.951624	1.02431		1.1823	1.12933	0.70475	1.006	0.939145
0.97208	0.905578	0.953865	1.02755		1.1823	1.21304	0.710145	1.00818	0.949344
0.972486	0.911112	0.958508	1.03142		1.1909	1.41265	0.710166	1.01239	0.991874
0.972719	0.912546	0.964914	1.03185		1.20051	1.41645	0.713603	1.01496	0.998056
0.976873	0.916261	0.965426	1.03439		1.22082		0.728155	1.0203	1.00069
0.982324	0.930049	0.968264	1.03772		1.23277		0.733185	1.02567	1.00436
0.99148	0.935428	0.968978	1.04118		1.2452		0.733348	1.03584	1.04041
0.997353	0.940651	0.972765	1.04339				0.735994	1.03653	1.05333
1.00145	0.941754	0.97838	1.04349				0.738829	1.04129	1.0688
1.00452	0.945122	0.982884	1.04379				0.745668	1.05206	1.06983
1.00579	0.95254	0.983066	1.0448				0.750752	1.05375	1.07084
1.01157	0.954128	0.986872	1.05471				0.751018	1.05559	1.07157
1.0184	0.958976	0.988956	1.05793				0.751873	1.05662	1.11044
1.02049	0.984502	0.990847	1.05972				0.759478	1.05707	1.13612
1.04005	0.995475	0.993948	1.05977				0.764987	1.05766	1.15896
1.04075	1.00041	0.998159	1.07519				0.790472	1.06105	1.15973
1.05312	1.10215	1	1.07577				0.790674	1.06164	1.17371
1.081		1.00035	1.08417				0.795124	1.06169	1.21298
1.08401		1.00368	1.08802				0.808472	1.06236	1.22735
1.10142		1.0122	1.0892				0.810044	1.06618	1.23277
1.1028		1.02145	1.09181				0.857478	1.0663	1.2391
1.1142		1.02481	1.10148				0.864374	1.06833	1.26575
1.12428		1.02856					0.886546	1.07778	1.38461
1.12451		1.03101					0.888547	1.07791	1.39627
1.14211		1.04512					0.894326	1.08431	1.41296
1.14521		1.04491					0.894808	1.09066	1.70857
1.15048		1.0512					0.915114	1.09253	1.75238
1.15218		1.05411					0.915471	1.09277	1.83124
1.16229		1.0641					0.916383	1.0936	1.8475
1.16314		1.07524					0.916848	1.09398
1.20145		1.07583					0.920357	1.09444
1.24521		1.0814					0.924501	1.09542
		1.08431					0.928342	1.09647
		1.1014					0.928406	1.09945
		1.1051					0.934514	1.09954
		1.11121					0.939282	1.10053
		1.1124					0.939933	1.10073
		1.14001					0.940736	1.10667
		1.19623					0.974578	1.11195
		1.23155					0.978977	1.11255
		1.25003					0.995871	1.11505
		1.25402					0.996589	1.11523
		1.26731					1.00485	1.11769
		1.28807					1.02143	1.12775
		1.34403					1.02196	1.1323
		1.35239					1.03754	1.13657
		1.41144					1.27115	1.13756
		1.65339					1.30272	1.15303
		2					1.43471	1.15487
		2.50004					1.7043	1.16058
							1.92454	1.16132
								1.17227
								1.17255
								1.17486
								1.17583
								1.18048
								1.18231
								1.18386
								1.18791
								1.1903
								1.19712
								1.20297
								1.2171
								1.21992
								1.23018
								1.23509
								1.25
								1.25543
								1.28
								1.3047
								1.32347
								1.35145
								1.35861
								1.45516

## Sheet: Fig5
Figure 5
Panel 5B - Traction forces (pN)
WT	R8	C1	C2	WT+DTT	R8+DTT	WT+GSH	R8+GSH	WT+siRNA DLC1	R8+siRNA DLC1
3704	960	2658	3935	1635	979	509	1498	1332	2563
4105	2824	821	3926	1487	1121	2476	264	1668	594
3673	632	3334	990	1159	506	5452	751	2464	4326
3583	1896	2032	1007	2266	1941	2360	943	2178	1698
1452	1203	1286	1636	1834	4531	807	1165	833	1109
3081	781	873	1277	1084	1585	3248	767	3469	1546
1311	1893	1043	2649	3160	2446	759	650	6047	7032
627	852	2791	3237	1223	1005	1745	2596	1163	1248
503	532	3081	2320	1469	4925	1988	1038	3061	1548
493	751	2976	988	1687	1614	870	2649	2528	3612
1648	601	1100	1378	1352	901	823	1643	2909	502
3616	1945	1801	1287	424	2992	2181	1363	1327	4948
2361	905	1918	2731	1151	1307	2848	1185	4153	738
1697	2780	3734	989	1043	2793	6152	588	784	553
584	302	1297	2225	4452	4204	798	932	4712	437
909	436	1167	2675	2712	2897	2304	3412	439	1347
4003	736	2270	1818	1879	486	1705	1287	7526	3233
2960	533	4659	3375	1958	2476	2586	2145	2183	3036
2968	741	1105	2343	2638	6866	6343	407	3103	4658
2817		3505	1785	789	1110	1053		394	564
		3172		2676	476	2344		3709	2958
		858		5297	1784	2184		1340	881
				3183	307			1223	2765
				2495	3974			402	1485
				2969	1446			2186	1014
				2587				943	8593
				2746				2654	1355
				3176					1366
				453
Panel 5C - Gel contraction (%)
WT	R8
52.4272	46.6019
50	47.0588
57.8431	48.5149
56.1905	42.5743
55.4455	43.5644
55.8824	49.0196
54.8077	46.1538
55.4455	45.5446
	50.9804
Panel 5D - Cell migration
cell displacement in 12 h (mm)
WT	R8	WT+diamide	R8+diamide
253.485	379.452	315.634	909.006
258.636	412.474	533.547	614.397
404.715	443.662	532.513	175.864
177.707	353.227	739.036	544.672
418.122	229.194	402.734	209.186
351.351	290.886	506.948	168.878
426.337	290.588	333.403	426.82
498.568	335.473	413.319	607.597
228.953	596.009	236.339	764.609
336.545	623.474	643.28	139.607
462.146	185.459	933.397	686.048
256.648	184.391	810.563	732.047
164.771	717.641	678.641	319.265
240.385	76.4897	564.699	609.553
358.867	342.83	518.807	319.129
313.983	387.235	644.749	351.564
57.8265	343.836	607.283	549.71
360.935	475.176	854.134	331.671
550.158	311.205	734.138	503.466
441.388	513.637	356.599	507.064
387.631	419.542	547.839	670.213
344.663	377.449	290.069	502.777
490.835	156.216	711.171	456.835
941.222	363.718	879.314	339.352
826.793	220.172	725.642	201.795
665.659	360.108	629.76	436.696
616.409	142.175	589.331	477.57
607.952	540.913	450.248	233.605
291.092	94.8812	447.67	661.301
422.772	206.559	259.718	101.242
687.43	768.753	691.578	115.817
342.331	314.221	580.09	351.941
137.078	230.147	528.178	249.902
568.758	114.83	682.332	507.3
237.872	413.294	816.752	99.1193
489.562	379.986	506.516	341.987
304.495	338.746	575.017	531.579
406.24	205.35	474.231	411.169
463.391	494.139	838.744	114.832
474.591	324.984	338.854	525.256
423.45	421.057	517.868	457.199
283.721	307.439	658.135	89.7309
252.958	247.753	683.856	245.042
309.11	656.905	533.345	169.396
404.296	436.468	467.045	633.158
856.022	641.886	459.308	167.39
240.394	142.523	446.821	69.691
172.673	450.405	254.984	433.696
294.908	349.614	711.682	249.78
429.914	559.401	513.816	232.534
304.17	608.702	278.354	130.082
352.556	371.465	256.393	203.072
309.51	305.641	136.961	145.501
371.594	734.441	653.172	168.946
496.317	280.559	421.539	221.055
267.617	704.57	233.888	433.913
213.842	279.127	347.396	111.751
385.757	331.209	342.777	323.902
341.275	165.786	248.195	133.326
348.428	118.732	387.591	195.554
300.067	414.069	666.713	434.474
542.779	240.066	612.165	581.061
381.552	236.078	666.182	63.1677
329.565	186.997	360.528	244.923
309.83	515.545	296.724	138.747
356.471	343.006	321.145	68.2054
470.999	129.265	345.682	225.417
766.132	266.446	142.125	313.992
202.268	489.339	351.018	142.858
305.794	110.755	586.148	207.611
331.166	154.774	248.947	167.695
231.609	153.459	134.872	150.553
597.154	556.575	413.805	198.509
736.77	293.551	354.066	314.868
482.827	472.243	301.815	141.151
565.165	123.345	362.068	60.4112
411.992	352.705	362.26	381.287
236.536	193.419	271.803	269.489
405.653	220.677	264.557	154.674
604.355	307.044	123.91	67.5108
221.556	494.073	266.547	251.226
293.419	437.089	63.9354	105.886
402.599	100.652	246.909	414.663
266.67	169.411	413.515	54.8224
259.723	347.858	196.565	540.417
375.217	427.956	244.381	317.896
327.959	154.587	282.613	171.587
182.765	314.028	795.517	232.67
372.438	504.339	438.158	258.668
446.403	350.214	143.931	345.203
440.757	613.672	222.543	214.441
350.859	187.457	386.691	495.382
354.525	280.415	344.949	214.14
407.846	391.043	232.464	625.999
246.545	476.581	332.231	154.759
271.397	525.316	173.463	178.871
243.181	301.742	237.502	336.723
662.137	311.185	234.427	563.898
213.779	400.101	337.019	162.613
225.274	145.546	165.209	141.761
294.041	545.048	441.882	283.846
320.512	471.871	547.328	267.155
254.504	150.706	277.809	575.55
394.213	721.283	659.236	482.436
562.948	357.204	195.45	222.796
647.485	404.377	193.768	472.628
257.149	234.118	208.89	117.016
258.314	322.77	370.623	132.846
160.464	382.883	496.587	109.76
299.602	467.995	372.466	195.527
245.297	426.888	448.639	229.147
368.062	177.665	515.386	211.019
450.807	314.702	308.131	189.505
318.364	211.615	409.693	138.173
485.431	223.025	305.881	294.251
258.867	268.435	333.826	623.912
367.899	499.28	156.404	201.781
298.647	134.532	148.521	220.035
328.117	463.976	307.451	230.318
234.869	360.7	415.293	345.288
195.719	181.955	538.496	400.305
407.727	423.606	336.114	204.472
253.206	180.425	333.908	223.869
380.943	606.986	457.703	456.402
489.394	538.022	359.628	399.597
181.853	507.809	304.204	329.339
766.686	282.646	631.417	365.07
553.33	350.238	443.161	223.232
525.143	283.726	325.706	343.303
107.43	423.624	655.227	248.477
155.205	451.692		429.149
476.933	90.0677		264.484
182.605	142.847		281.369
155.102	259.502		160.078
588.864	393.465		307.3
499.834	428.088		258.981
539.968	72.9848		31.2901
190.101	243.098		242.63
469.021	308.383		467.98
509.258	365.826		77.2749
354.159	403.67		70.8928
415.287	348.549		277.097
779.472	368.222
448.976	350.726
289.925	399.602
755.356	144.333
503.72	216.371
471.707	317.595
454.178	284.252
246.222	318.595
314.582	295.839
286.035	326.84
672.296	505.025
481.826	78.2937
657.712	443.39
306.084	475.263
210.322	198.831
491.815
171.848
297.417
784.138
373.546
205.434
190.13
433.909
274.462
56.8444
207.361
656.3
400.093
216.303
532.713
118.166
449.077
328.049
188.709
184.382
263.725
157.458
419.048
349.896
216.899
571.905
222.513
264.635
294.109
462.415
589.614
275.463
538.204
298.04
236.3
371.366
461.039
120.803
98.3242
383.757
502.79
268.272
344.214
525.187
300.891
203.036
226.674
103.417
376.509
416.481
Panel 5F - pMLC-2/MLC-2
WT	R8	WT+diamide	R8+diamide
0.79148	0.74587	0.856442	0.726223
0.797353	0.770435	0.860822	0.755038
0.804519	0.772668	0.8611	0.755528
0.805787	0.778259	0.861531	0.756932
0.811569	0.780914	0.861542	0.758068
0.870381	0.78458	0.867949	0.758361
0.87208	0.795412	0.868114	0.761912
0.879946	0.8012	0.869023	0.762654
0.879946	0.80147	0.871072	0.764478
0.882324	0.802237	0.874308	0.778812
0.882324	0.80415	0.874673	0.7801
0.891773	0.80453	0.875104	0.781782
0.891773	0.808289	0.881201	0.788075
0.896789	0.82451	0.886377	0.78854
0.896789	0.833025	0.887549	0.789641
0.898595	0.84125	0.888938	0.794879
0.898595	0.84175	0.890878	0.79851
0.901455	0.842102	0.893314	0.800313
0.901455	0.844818	0.896556	0.807303
0.902799	0.847501	0.898141	0.808733
0.902799	0.85834	0.902778	0.810253
0.924278	0.873834	0.904582	0.833785
0.924278	0.874496	0.905099	0.840927
0.95001	0.874587	0.908358	0.846977
0.952178	0.881961	0.908369	0.847094
0.952178	0.891026	0.910281	0.853316
0.954012	0.891776	0.913861	0.856175
0.962291	0.892486	0.915724	0.873378
0.963143	0.8945	0.915779	0.876565
0.970381	0.895319	0.916651	0.892586
0.97208	0.905578	0.919054	0.898122
0.972486	0.911112	0.919909	0.903536
0.972719	0.91254	0.92101	0.906587
0.976873	0.916261	0.924339	0.916734
0.982324	0.930049	0.92672	0.952903
0.99148	0.93542	0.931477	0.953893
0.997353	0.940651	0.93352	0.954372
1.00145	0.941754	0.936212	0.972242
1.00452	0.94512	0.93722	0.975146
1.00579	0.95254	0.94323
1.01157	0.95412	0.950847
1.0184	0.958976	0.954078
1.02049	0.984502	0.955403
1.04	0.99547	0.956579
1.04075	1.0004	0.958274
1.05312	1.1021	0.959522
1.08		0.969199
1.08399		0.97061
1.1014		0.972103
1.1028		0.975449
1.1142		0.982772
1.12428		0.983818
1.1245		0.985202
1.14211		0.985638
1.1452		0.98609
1.15048		0.98621
1.15218		0.991561
1.16229		0.996753
1.16314		1.00027
1.2014		1.0064
1.245		1.00815
		1.01239
		1.0203
		1.02567
		1.03584
		1.03653
		1.04129
		1.05206
		1.05375
		1.05707
		1.05766
		1.06105
		1.06164
		1.06169
		1.06236
		1.06618
		1.0663
		1.06833
		1.08431
		1.09066
		1.09277
		1.09444
		1.09954
		1.10053
		1.10667
		1.11195
		1.11255
		1.11505
		1.11523
		1.12775
		1.13756
		1.15303
		1.15487
		1.16132
		1.17255
		1.18048
		1.18231
		1.18386
		1.18791
		1.1903
		1.2171
		1.21992
		1.41348
